# Supplementary material for: Water-Induced Finger Wrinkles Do Not Affect Touch Acuity or Dexterity in Handling Wet Objects
Source: PLoS One. 2014 Jan 8;9(1):e84949. doi: 10.1371/journal.pone.0084949 (PMC3885627; doi:10.1371/journal.pone.0084949)
Supplement: Dataset S1 — Raw data. (XLS) [file pone.0084949.s001.xls]

## Sheet: grating orientation threshold
Grating orientation threshold [mm]
Non-wrinkled	Wrinkled
1	1.25
1	1.25
1	1.25
1	1.5
1	1
1	1.25
1	1
1	1
1	1
1	1
1	1
1	1
1	1.25
1	1.25
1	1.25
1.25	1.25
1.25	1
1.25	1.5
1.25	1.75
1.25	1
1.25	1.5
1.25	1
1.25	1.75
1.25	1
1.25	1.25
1.25	1
1.5	1.5
1.5	1.5
1.5	3
1.5	1.75
1.5	1.5
1.75	1.75
1.75	1.75
1.75	3
1.75	1.25
1.75	1
2.375	2.375
2.375	1

## Sheet: vibration detection threshold
Vibration detection threshold (VDT)
10 Hz [µm]
Non-wrinkled	Wrinkled
3.22396	4.55397
3.61735	5.10964
4.55397	5.10964
4.55397	2.87336
4.55397	4.55397
4.55397	4.55397
5.10964	4.05873
5.10964	3.22396
5.73311	4.55397
5.73311	5.73311
5.73311	7.21756
6.43265	7.21756
6.43265	7.21756
6.43265	5.73311
7.21756	3.61735
7.21756	4.55397
8.09823	7.21756
9.08637	11.4391
10.1951	7.21756
10.1951	5.73311
125 Hz [nm]
Non-wrinkled	Wrinkled
256.089	455.397
361.735	228.239
405.873	361.735
405.873	1143.91
455.397	405.873
510.964	908.636
573.311	1019.51
573.311	721.756
573.311	643.265
643.265	287.336
643.265	721.756
721.756	1019.51
809.823	1019.51
908.636	1143.91
908.636	455.397
1283.48	1143.91
1440.09	1019.51
1440.09	1812.97
1615.81	643.265
1812.97	2282.39

## Sheet: manual dexterity test
Manual dexterity test
Group 1
Time (sec)	Time (sec)	Time (sec)	Time (sec)	Wrinkled condition first (1)	Dry first (1)
Non-wrinkled / Dry	Non-wrinkled / Wet	Wrinkled / Dry	Wrinkled / Wet	Non-wrinkled first (2)	Wet first (2)
128.4	114.1	109.3	132	1	1
93.4	96.8	102	104.7	1	1
100.1	95	120.5	99.8	1	1
97	86.4	93.4	98.2	1	1
92.9	89.7	100.9	108.3	1	1
99.4	95.2	97.8	86.2	2	1
105.2	108.1	97.8	91.6	2	1
116.6	118.6	105.9	106.1	2	1
102.2	93.9	106.5	96	2	1
83.1	88	92.7	91.9	2	1
84.7	83.6	98.5	98.8	1	2
109.9	109.3	118	120.5	1	2
78.6	101.1	104.6	121.5	1	2
81.1	101.1	89.8	95.7	1	2
88.4	87.3	98.5	105.1	1	2
104.3	127.2	96.5	100.6	2	2
94.8	108.5	91.3	100.3	2	2
90.5	98	90.4	84.7	2	2
82.6	91.1	83	86.4	2	2
86.9	106	99.7	103.1	2	2
Group 2
Time (sec)	Time (sec)	Time (sec)	Time (sec)	Wrinkled condition first (1)	Dry first (1)
Non-wrinkled / Dry	Non-wrinkled / Wet	Wrinkled / Dry	Wrinkled / Wet	Non-wrinkled first (2)	Wet first (2)
75.4	73.1	74.5	81.8	1	1
78.4	75.2	94.2	100.4	1	1
74.4	76.3	79.1	77.9	1	1
66.9	70.1	96.9	86.4	1	1
71.6	69.4	72.8	74.9	1	1
80.1	78.7	80	72.1	2	1
87.1	87.4	87.1	81.4	2	1
81.3	75.2	77.1	75.4	2	1
82.5	95	83.9	79.3	2	1
82.4	73.6	80.1	72.5	2	1
69.3	74.1	72.4	82.1	1	2
80.4	76.8	89.6	88.2	1	2
70.6	86.8	71.8	89.3	1	2
75.2	82.9	78.6	86.7	1	2
75.2	82.1	84.8	102.9	1	2
75.5	86.2	68	86.4	2	2
93.6	89.8	109.9	91.6	2	2
64.7	76.9	72.7	71.1	2	2
82.1	90.3	83.4	91.4	2	2
79.5	87.3	69.2	84.5	2	2
